# Supplementary material for: Outcomes of the KC life 360 intervention: Improving employment and housing for persons living with HIV
Source: PLoS One. 2022 Sep 16;17(9):e0274923. doi: 10.1371/journal.pone.0274923 (PMC9481028; doi:10.1371/journal.pone.0274923)
Supplement: S1 File — (XLSX) [file pone.0274923.s001.xlsx]

## Sheet: Main Variables
house_1	house_6	house_12	empls_1	empls_6	empls_12	emplc_1	emplc_6	emplc_12	vir_1	vir_6	vir_12	ric_1	ric_6	ric_12
3	4	1	1	0	1	2		1	1	1	1	0	0	0
1	2	4	0	0	0				1	1	1	0	0	0
2	4	3	0	1	0		2		0	0	1	0	0
2	2	2	1	1		2	3		1	1	1	0	0	0
3	3		0	0					1	1		0	0
1	3	4	0	1	1		1	1	1	1	0	0	0
1	1	4	1	0	1	1		5	0	1	1	0	0	0
1	3		0	1			1		0	1	1	0	1	1
1	1	3	1	1	1	2	1	1	1	1	1	0	0
1	3	4	1	0	0	5			1	1	1	1	0	0
3	4	4	0	1	0		1		0	1	1	0	1	0
1	3	4	0	0	0				1		1	0	0	0
3			0						1	1	0	1	0	0
1			0						1				0	0
1	4	3	1	0	0	3			1	1	1	0	0	0
1			0						1	0	0	1	0	0
1	3	4	1	1	1	3	2	2	0	1		0	0	1
2	3	4	0	0	1			3	0	0		0	0
1	3	4	1	1	1	2	1	1	0	1	1	0	1	1
1	4	4	1	0	0	5			1	1	1	0	0	0
1	1	4	1	0	0	3			1			0	0
3	1	4	0	0	0				0	1	1	0	0	0
1	3	4	0	0	1			1	0	1	1	0	0	1
1		4	0		1			2	1	1		1	1
1	3	4	0	0	0				1	1	1	0	0	1
3	4	4	1	1	0	3	3		1	1	1	0	0	0
3			1			2			0	1		1	0
1		4	1		0	1			1			1	0
1	4	4	0	1			1		1			0	0
1	1	4	0	1	1		1	2	1	1		0	0
1									1				0
3			0						0	1	1	1	0	1
3	3	4	0	0	1			1	0	0	1	0	0	0
1	3	4	0	0	1			1	0	1	0	0	0	0
3	3		0	0					1		0	0	0
1	3	3	1	0	0	1			1	1	1	1	0	0
1	1	1	0	1	0		2		0	0	1	0	0
2	3	3	0	1	1		1	1	1			0	0	0
3	4	4	0	0	1			5	1	1	1	0	0	0
1	4	4	0	1	1		1	1	1			0	0
1	3	3	0	0	0				1	1	1	0	0	1
1	1	4	0	0	0					1	1	1	1	1
1	1		0	0					0	0	0	0	0	0
1			1			4			0	1	1	1	0	0
3		4	0		0				1	1		1	0
1	4	4	0	1	0		3		1	1		0	0
1	4	4	0	1	1		1	1	0	1		0	0
3			0						1	1		1	0
3			0						1	1		1	1	1
1			0						1			1	0
1		4	0		0				1	1	1	1	0	0
2			0						0			1	0
3	1		1	1		1	1		1		1	0	0	0
1	4	4	1	1	1	1	2		1	1	1	1	0	1
3			0						1	1	1	1	0	0
1	3	4	1	1	0	2	2		1	1		0	1	1
3			0						1	1		1	0	0
3	4	4	0	1	1		1	1	1		1	0	0
3	4	4	0	0	0				1	1	1	0	0	1
3	3	4	0	0	0				1			0	0	0
1	4		1	0		1			1	1	0	0	0
3	4		0	1			1		0	1	1	1	1	1
3			0						1			1	0
1	1		0	0					1	1	1	0	1	1
1	4	4	0	0	0				0	1	0	0	0	0
1			0						1	1		1	0
3			0						1	1	1	1	0	0
3			0						0	0	0	1	0	1
1	4		0	0					0	0		0	0
1	4	4	0	1	1		1	2	1	1	1	0	0	1
1	3	3	0	0	0				0		1	0	0	0
3	4	4	0	0	0				1		1	0	0	0
3	4	4	0	0	1			1	1	1	1	1	0	0
3	4	4	0	0	1			1	1		0	0	0	0
3	4	4	0	0	0				0		1	0	0
3	4	4	0	0	0				1		1	0	0	0
3	4	4	0	1	0		1		1	1	1	0	0	0
3	3		0	0					1	1	1	0	0	1
1	3	4	0	0	0				1			0	0
3	4	4	1	1	0	1	2		0	1	1	1	0	0
3	3	4	0	1	1		1	1	0	1		0	0
3	3		0	0					0	0		0	1
3	4	4	0	1	1		1	1	1	1		0	0	0
3			0						0	1	1	1	0	0
1			0						1			1	0
2			0						1			1	0
3	4	4	1	0	1	2		1	1	1		1	1

## Sheet: Values to Labels
Variable	Value.0	Value.1	Value.2	Value.3	Value.4	Value.5
house_1		Literally Homeless	Imminent Risk of Losing Housing	Unstably Housed or At Risk of Losing Housing	Stably Housed
house_6		Literally Homeless	Imminent Risk of Losing Housing	Unstably Housed or At Risk of Losing Housing	Stably Housed
house_12		Literally Homeless	Imminent Risk of Losing Housing	Unstably Housed or At Risk of Losing Housing	Stably Housed
empls_1	Unemployed	Employed
empls_6	Unemployed	Employed
empls_12	Unemployed	Employed
emplc_1		Unemployed	Per Diem / Under Table	Temporary	Part Time	Full Time
emplc_6		Unemployed	Per Diem / Under Table	Temporary	Part Time	Full Time
emplc_12		Unemployed	Per Diem / Under Table	Temporary	Part Time	Full Time
vir_1	Not Suppressed	Suppressed
vir_6	Not Suppressed	Suppressed
vir_12	Not Suppressed	Suppressed
ric_1	Not Retained in Care	Retained in Care
ric_6	Not Retained in Care	Retained in Care
ric_12	Not Retained in Care	Retained in Care
